# Supplementary material for: Data of The Expression of Serotonin in Alzheimer's Disease (AD) Rat Model Under Treatment of Ethanolic Extract Ocimum sanctum Linn
Source: Data Brief. 2020 Apr 30;30:105654. doi: 10.1016/j.dib.2020.105654 (PMC7206209; doi:10.1016/j.dib.2020.105654)
Supplement: Supplementary file 1 [file mmc1.xml]

<?xml version="1.0" encoding="utf-8" standalone="no"?>
<data>
  <datasets>
    <author>indarta@ugm.ac.id</author>
    <type>1</type>
    <dataset>
      <name>Serotonin expression in the CA1, CA3, and DG of the Rat Model Neurodegeneration Diseases</name>
      <caption />
      <description>The data describe the expression of serotonin in the CA1, CA3, and DG hippocampal area on the in vivo and in vitro model of neurodegenerative diseases (NDD’s) with the treatment of Ocimum sanctum Linn. ethanolic extract (OSE).</description>
      <filetype>
        <name />
      </filetype>
      <filesize />
      <source>1</source>
      <sourcename>Reference Data</sourcename>
      <access>
        <type>1</type>
        <name>Data available in data repository</name>
        <reponame>Mendeley Data</reponame>
        <PersistentId>10.17632/4g74bxfvwr.1</PersistentId>
        <deeplinkurl>https://data.mendeley.com/datasets/4g74bxfvwr/1</deeplinkurl>
      </access>
    </dataset>
  </datasets>
</data>
